# Supplementary material for: A Meta-Analysis Approach to Defining the Culturable Core of Plant Endophytic Bacterial Communities
Source: Appl Environ Microbiol. 2022 Mar 22;88(6):e02537-21. doi: 10.1128/aem.02537-21 (PMC8939329; doi:10.1128/aem.02537-21)
Supplement: Supplemental file 2 — Table S2. Download aem.02537-21-s0001.xlsx, XLSX file, 0.02 MB [file aem.02537-21-s0001.xlsx]

## Sheet: Table S2A
	TSA	TSA 1:20	TSA 1:10	NA	NA 1:100	LB	R2A	869	869 1:10	Marine Agar	King'sB	PDA	2XYT	YMA	YPDA	PCA	YES	NYDA	BEP	PY	JNFb	LGI	M1	M2	M3	M4	M5	M6	M7	M8	M9	M10	MH	ME
Adenine																	0.5
Acid hydrolysate of casein																																	17.5
Arginine																										1
Asparagine																												1
Beef extract																			5														2
CaCl2																								0.5	2		0.5
CaCl2 2H2O								0.345	0.0345											0.6	0.02	0.02							0.2	1
Casamino acids							0.5
Casein																																0.3
Cellulose																											2.5
crystallized cane sugar																						5
D(+)-Glucose	2.5	0.125	0.25				0.5	1	0.1						20			1																		LEGEND
Dextrin																																		2.75		component inlcuded for richness determination
Dextrose												20				1	30																				cut off
DL-Malate																					5															low richness
Dulcitol																														2						medium richness	5 g/l
FeCl3 x 6H2O																						0.01														high richness	15 g/l
FeEDTA																					4
FeSO4 x 7 H2O																										0.05	0.01		0.001		0.05
Glycerol											10ml																	10						2.35		Media legend
Glycose																																0.3				BEP=BEEF EXTRACT PEPTONE
Histidine																	0.5																			MH=MUELLER HINTON
K2HPO4	2.5	0.125	0.25				0.3				1.5			0.2							0.6	0.2	0.5		1		0.2	1	0.6	0.3		2				ME=MALT EXTRACT
KCl																										0.1			0.3		0.1					M1 TO M10: paper 114
KH2PO4																					1.8	0.6							0.9
KNO3																								0.5	1		0.25
L-asparagine																													0.2		1
Leucine																	0.5
L-histidine																									1
Lysine																	0.5
Maltose																																		12.75
Mannitol														10
Meat extract				3	0.03	10
MgSO4 x 7 H2O							0.05				1.5			0.2							0.2	0.2		0.2	1	0.05	0.2		0.1	1	0.05
micronutrient solution																					2ml
Na2HPO4																								0.3
Na2MoO4 x 2H2O																						0.002
NaCl	5	0.25	0.5					5	0.5				5	0.05				4	5		0.1				1					0.3
Na-pyruvate							0.3
NH4NO3																										0.1					0.1
Peptone				5	0.05					5					20			7		5														0.78
Peptone from casein	17	0.85	1.7													5
Peptone from soymeal	3	0.15	0.3
Potato Starch												4
Proline																								1			1			0.5
Proteose Peptone							0.5				20
Raffinose																									5
Sodium propionate																										2					2
Sodium pyruvate																											2
Sodium succinate																													1
Soluble starch							0.5
Starch																																	1.5
Trace salt																												1ml
Trehalose																								6
Tryptone						10		10	1				16						10
Uracil																	0.5
vitamin culture																					1ml
Yeast extract						5	0.5	5	0.5	1			10	0.3	10	2.5	5	5		3			0.25									0.3
	22.5	1.125	2.25	8	0.08	25	2.55	20.345	1.6	6	20	24	31	10.3	50	3.5	35	13	15	8	5	5	0.25	6	0	0	2.5	10	0	2	0	0.6	3.5	18.63

## Sheet: Table S2B
Selective Medium
TSA + Cd
LB + Cr
SLP + 20 mg/L Pb
R2A, PDA + carbamazepin
1/10 R2A in filtered seawater
LB with mannitol glutamate and added salts (MG/L)
1:1 Sea Salt and 869 1:10
M9 + crude oil
Rennie’s N-free medium
Burk's, Nfb
