# Supplementary material for: A Meta-Analysis Approach to Defining the Culturable Core of Plant Endophytic Bacterial Communities
Source: Appl Environ Microbiol. 2022 Mar 22;88(6):e02537-21. doi: 10.1128/aem.02537-21 (PMC8939329; doi:10.1128/aem.02537-21)
Supplement: Supplemental file 3 — Table S3. Download aem.02537-21-s0002.xlsx, XLSX file, 0.01 MB [file aem.02537-21-s0002.xlsx]

## Sheet: Foglio1
Genus	Score
Bacillus	220
Pseudomonas	180
Pantoea	92
Microbacterium	83
Paenibacillus	70
Enterobacter	67
Staphylococcus	65
Curtobacterium	63
Stenotrophomonas	60
Rhizobium	52
Arthrobacter	48
Sphingomonas	41
Methylobacterium	41
Acinetobacter	38
Micrococcus	33
Xanthomonas	32
Burkholderia	31
Agrobacterium	29
Serratia	29
Chryseobacterium	27
Klebsiella	27
Flavobacterium	24
Streptomyces	22
Kocuria	22
Lysinibacillus	20
Rhodococcus	18
Variovorax	18
Erwinia	18
Achromobacter	17
Plantibacter	17
Brevundimonas	15
Pedobacter	13
Brevibacterium	12
Brevibacillus	12
Mycobacterium	11
Ochrobactrum	11
Frigoribacterium	11
Nocardioides	10
Caulobacter	10
Ralstonia	10
Aeromonas	10
Herbaspirillum	10
Citrobacter	9
Clavibacter	9
Paracoccus	9
Leifsonia	9
Rahnella	8
Alcaligenes	8
Sphingobacterium	8
Agrococcus	8
Massilia	7
Sanguibacter	6
Comamonas	6
Kosakonia	6
Agromyces	6
Delftia	6
Enterococcus	6
Sphingopyxis	5
Polaromonas	5
Deinococcus	5
Phyllobacterium	5
Halomonas	5
Novosphingobium	5
Acidovorax	4
Salinicola	4
Rheinheimera	4
Agreia	4
Corynebacterium	4
Cronobacter	4
Nocardia	4
Patulibacter	4
Aeromicrobium	4
Devosia	4
Labrys	4
Kineococcus	4
Sphingobium	4
Promicromonospora	4
Thalassospira	4
Pseudoxanthomonas	4
Cupriavidus	4
Nocardiopsis	4
Bradyrhizobium	3
Sinorhizobium	3
Tsukamurella	3
Pseudoclavibacter	3
Cellulomonas	3
Geodermatophilus	3
Buttiauxella	3
Mesorhizobium	3
Williamsia	3
Micromonospora	3
Solibacillus	3
Rhodanobacter	3
Escherichia	3
Rhodobacter	3
Lactococcus	3
Cellvibrio	3
Marinomonas	3
Ensifer	3
Vibrio	3
Kluyvera	3
Providencia	3
Shinella	3
Mitsuaria	3
Terribacillus	2
Aerococcus	2
Chromobacterium	2
Janibacter	2
Aneurinibacillus	2
Chitinophaga	2
Okibacterium	2
Kitasatospora	2
Psychrobacter	2
Cytophaga	2
Rhodopseudomonas	2
Leclercia	2
Sporolactobacillus	2
Leuconostoc	2
Mucilaginibacter	2
Lysobacter	2
Bordetella	2
Marinobacter	2
Pectobacterium	2
Cohnella	2
Rathayibacter	2
Martelella	2
Friedmanniella	2
Dietzia	2
Salinibacterium	2
Methylobacillus	2
Salmonella	2
Methylophaga	2
Streptococcus	2
Aureobacterium	2
Hoeflea	2
Cedecea	2
Planococcus	2
Saccharopolyspora	1
Catellatospora	1
Citromicrobium	1
Cohaesibacter	1
Flexibacter	1
Demequina	1
Shigella	1
Azospirillum	1
Metalliresistens	1
Duganella	1
Zoogloea	1
Microvirgula	1
Rhodovulum	1
Zymomonas	1
Frondihabitans	1
Lechevalieria	1
Gluconobacter	1
Jeotgalibacillus	1
Stakelama	1
Muricauda	1
Tetrathiobacter	1
Azotobacter	1
Idiomarina	1
Mycolicibacterium	1
Amycolatopsis	1
Nakamurella	1
Macrococcus	1
Naxibacter	1
Rouxiella	1
Neorhizobium	1
Kurthia	1
Dyadobacter	1
Brucella	1
Actinophytocola	1
Sinomonas	1
Dyella	1
Gordonia	1
Enhydrobacter	1
Spirosoma	1
Oceanicola	1
Starkeya	1
Oceanobacillus	1
Sulfitobacter	1
Beijerinckia	1
Tistrella	1
Acetobacter	1
Virgibacillus	1
Bergeyella	1
Inquilinus	1
Pannonibacter	1
Methylococcus	1
Lelliottia	1
Janthinobacterium	1
Paraburkholderia	1
Fluviicola	1
Bosea	1
Actinobacillus	1
Pasteurella	1
Roseomonas	1
Leucobacter	1
Rugamonas	1
Paucisalibacillus	1
Clostridium	1
Aquamicrobium	1
Diaphorobacter	1
Brachybacterium	1
Schumannella	1
Pelomonas	1
Shewanella	1
Altererythrobacter	1
Cryobacterium	1
Isoptericola	1
Gluconoacetobacter	1
Planomicrobium	1
Glycomyces	1
Acidomonas	1
Gracilibacillus	1
Amnibacterium	1
Sphingorhabdus	1
Porphyrobacter	1
Labedella	1
Cellulosimicrobium	1
Aquabacterium	1
Propionibacterium	1
Caballeronia	1
Eubacterium	1
Castellaniella	1
Pseudoalteromonas	1
Labrenzia	1
Ewingella	1
Aurantimonas	1
Breoghania	1
Hydrogenophaga	1
Pseudorhodoferax	1
Hyphomicrobium	1
Exiguobacterium	1
Wautersia	1
Luteibacter	1
Xanthobacter	1
Fictibacillus	1
Yonghaparkia	1
Advenella	1
Zunongwangia	1
Raoultella	1
Atlantibacter	1
Moraxella	1
