# Supplementary material for: A Meta-Analysis Approach to Defining the Culturable Core of Plant Endophytic Bacterial Communities
Source: Appl Environ Microbiol. 2022 Mar 22;88(6):e02537-21. doi: 10.1128/aem.02537-21 (PMC8939329; doi:10.1128/aem.02537-21)
Supplement: Supplemental file 4 — Table S4. Download aem.02537-21-s0003.xlsx, XLSX file, 0.03 MB [file aem.02537-21-s0003.xlsx]

## Sheet: Table S4A
leaf (55 papers)			root (92 papers)			seed (27 papers)			shoot (71 papers)
genus	score		genus	score		genus	score		genus	score
Bacillus	49		Bacillus	91		Bacillus	25		Bacillus	55
Pseudomonas	35		Pseudomonas	86		Pantoea	16		Pseudomonas	49
Pantoea	21		Enterobacter	33		Paenibacillus	12		Pantoea	28
Curtobacterium	20		Microbacterium	33		Pseudomonas	10		Curtobacterium	25
Microbacterium	18		Rhizobium	33		Curtobacterium	9		Microbacterium	23
Paenibacillus	14		Stenotrophomonas	31		Microbacterium	9		Stenotrophomonas	19
Staphylococcus	14		Paenibacillus	29		Staphylococcus	9		Staphylococcus	18
Methylobacterium	13		Pantoea	27		Methylobacterium	7		Enterobacter	17
Enterobacter	11		Arthrobacter	26		Sphingomonas	7		Paenibacillus	15
Sphingomonas	11		Staphylococcus	24		Enterobacter	6		Xanthomonas	15
Arthrobacter	9		Agrobacterium	17		Acinetobacter	5		Methylobacterium	14
Rhodococcus	6		Acinetobacter	16		Rhizobium	5		Erwinia	13
Stenotrophomonas	6		Burkholderia	16		Xanthomonas	5		Sphingomonas	13
Acinetobacter	5		Serratia	15		Flavobacterium	4		Acinetobacter	12
Burkholderia	5		Achromobacter	14		Micrococcus	4		Arthrobacter	12
Klebsiella	5		Klebsiella	13		Stenotrophomonas	4		Agrobacterium	11
Micrococcus	5		Micrococcus	13		Herbaspirillum	3		Micrococcus	11
Serratia	5		Streptomyces	13		Kocuria	3		Rhizobium	11
Xanthomonas	5		Variovorax	13		Kosakonia	3		Burkholderia	9
Brevundimonas	4		Chryseobacterium	12		Ochrobactrum	3		Chryseobacterium	9
Chryseobacterium	4		Lysinibacillus	12		Chryseobacterium	2		Plantibacter	9
Frigoribacterium	4		Flavobacterium	11		Corynebacterium	2		Kocuria	8
Agrococcus	3		Kocuria	10		Enterococcus	2		Serratia	8
Alcaligenes	3		Sphingomonas	10		Klebsiella	2		Flavobacterium	7
Brevibacillus	3		Curtobacterium	9		Mycobacterium	2		Klebsiella	7
Cronobacter	3		Caulobacter	8		Streptomyces	2		Brevundimonas	6
Lysinibacillus	3		Leifsonia	7		Acidovorax	1		Frigoribacterium	6
Massilia	3		Methylobacterium	7		Agrobacterium	1		Rhodococcus	6
Plantibacter	3		Pedobacter	7		Agromyces	1		Clavibacter	5
Ralstonia	3		Xanthomonas	7		Alcaligenes	1		Lysinibacillus	5
Rhizobium	3		Aeromonas	6		Arthrobacter	1		Streptomyces	5
Rhodobacter	3		Mycobacterium	6		Brachybacterium	1		Brevibacillus	4
Brevibacterium	2		Ralstonia	6		Brevibacillus	1		Brevibacterium	4
Cupriavidus	2		Rhodococcus	6		Brevibacterium	1		Citrobacter	4
Enterococcus	2		Brevibacterium	5		Burkholderia	1		Nocardioides	4
Flavobacterium	2		Brevundimonas	5		Caballeronia	1		Novosphingobium	4
Kineococcus	2		Halomonas	5		Caulobacter	1		Ochrobactrum	4
Leifsonia	2		Herbaspirillum	5		Chitinophaga	1		Paracoccus	4
Pedobacter	2		Brevibacillus	4		Citrobacter	1		Pedobacter	4
Sanguibacter	2		Labrys	4		Comamonas	1		Sphingobacterium	4
Streptococcus	2		Nocardia	4		Deinococcus	1		Achromobacter	3
Streptomyces	2		Nocardioides	4		Delftia	1		Aeromonas	3
Variovorax	2		Phyllobacterium	4		Dyadobacter	1		Deinococcus	3
Acetobacter	1		Plantibacter	4		Erwinia	1		Delftia	3
Acidovorax	1		Polaromonas	4		Frigoribacterium	1		Geodermatophilus	3
Aeromicrobium	1		Rahnella	4		Gordonia	1		Massilia	3
Aeromonas	1		Rheinheimera	4		Kurthia	1		Patulibacter	3
Agreia	1		Sphingobacterium	4		Massilia	1		Rahnella	3
Agromyces	1		Sphingobium	4		Micromonospora	1		Sanguibacter	3
Aneurinibacillus	1		Sphingopyxis	4		Mucilaginibacter	1		Variovorax	3
Bradyrhizobium	1		Thalassospira	4		Nakamurella	1		Aeromicrobium	2
Cedecea	1		Agrococcus	3		Nocardioides	1		Agrococcus	2
Cellulomonas	1		Cellvibrio	3		Paracoccus	1		Agromyces	2
Cellulosimicrobium	1		Citrobacter	3		Plantibacter	1		Alcaligenes	2
Chromobacterium	1		Clavibacter	3		Pseudorhodoferax	1		Comamonas	2
Citrobacter	1		Comamonas	3		Rahnella	1		Friedmanniella	2
Clavibacter	1		Devosia	3		Ralstonia	1		Kineococcus	2
Cohnella	1		Erwinia	3		Serratia	1		Kluyvera	2
Cryobacterium	1		Mitsuaria	3		Tsukamurella	1		Lactococcus	2
Delftia	1		Nocardiopsis	3					Mesorhizobium	2
Devosia	1		Ochrobactrum	3					Mycobacterium	2
Enhydrobacter	1		Paracoccus	3					Pseudoclavibacter	2
Erwinia	1		Promicromonospora	3					Rathayibacter	2
Escherichia	1		Pseudoxanthomonas	3					Aerococcus	1
Ewingella	1		Shinella	3					Agreia	1
Exiguobacterium	1		Vibrio	3					Amnibacterium	1
Frondihabitans	1		Acidovorax	2					Aquabacterium	1
Gluconobacter	1		Agreia	2					Atlantibacter	1
Gracilibacillus	1		Agromyces	2					Aureobacterium	1
Herbaspirillum	1		Alcaligenes	2					Azospirillum	1
Kitasatospora	1		Bordetella	2					Buttiauxella	1
Kocuria	1		Bradyrhizobium	2					Caulobacter	1
Kosakonia	1		Buttiauxella	2					Clostridium	1
Labedella	1		Cellulomonas	2					Corynebacterium	1
Leclercia	1		Cupriavidus	2					Cronobacter	1
Leuconostoc	1		Ensifer	2					Cytophaga	1
Metalliresistens	1		Hoeflea	2					Dietzia	1
Micromonospora	1		Kosakonia	2					Ensifer	1
Moraxella	1		Lysobacter	2					Enterococcus	1
Mycobacterium	1		Marinobacter	2					Escherichia	1
Naxibacter	1		Marinomonas	2					Eubacterium	1
Nocardioides	1		Martelella	2					Gluconoacetobacter	1
Novosphingobium	1		Methylobacillus	2					Herbaspirillum	1
Oceanobacillus	1		Methylophaga	2					Janibacter	1
Ochrobactrum	1		Pectobacterium	2					Leclercia	1
Okibacterium	1		Rhodanobacter	2					Leuconostoc	1
Paracoccus	1		Salinicola	2					Macrococcus	1
Patulibacter	1		Sinorhizobium	2					Marinomonas	1
Planococcus	1		Solibacillus	2					Methylococcus	1
Polaromonas	1		Sporolactobacillus	2					Nocardiopsis	1
Providencia	1		Williamsia	2					Okibacterium	1
Pseudoxanthomonas	1		Acidomonas	1					Pasteurella	1
Psychrobacter	1		Actinobacillus	1					Paucisalibacillus	1
Salinibacterium	1		Actinophytocola	1					Phyllobacterium	1
Salinicola	1		Advenella	1					Porphyrobacter	1
Salmonella	1		Aerococcus	1					Promicromonospora	1
Shigella	1		Aeromicrobium	1					Propionibacterium	1
Spirosoma	1		Altererythrobacter	1					Providencia	1
Terribacillus	1		Amycolatopsis	1					Rhodanobacter	1
Tsukamurella	1		Aneurinibacillus	1					Rhodopseudomonas	1
Wautersia	1		Aquamicrobium	1					Roseomonas	1
			Aurantimonas	1					Rouxiella	1
			Aureobacterium	1					Salinibacterium	1
			Azotobacter	1					Salinicola	1
			Beijerinckia	1					Salmonella	1
			Bergeyella	1					Schumannella	1
			Bosea	1					Sinorhizobium	1
			Breoghania	1					Solibacillus	1
			Brucella	1					Sphingopyxis	1
			Castellaniella	1					Terribacillus	1
			Catellatospora	1					Williamsia	1
			Cedecea	1					Zoogloea	1
			Chitinophaga	1					Zymomonas	1
			Chromobacterium	1
			Citromicrobium	1
			Cohaesibacter	1
			Cohnella	1
			Corynebacterium	1
			Cytophaga	1
			Deinococcus	1
			Delftia	1
			Demequina	1
			Diaphorobacter	1
			Dietzia	1
			Duganella	1
			Dyella	1
			Enterococcus	1
			Escherichia	1
			Fictibacillus	1
			Flexibacter	1
			Fluviicola	1
			Glycomyces	1
			Hydrogenophaga	1
			Hyphomicrobium	1
			Idiomarina	1
			Inquilinus	1
			Isoptericola	1
			Janibacter	1
			Janthinobacterium	1
			Jeotgalibacillus	1
			Kitasatospora	1
			Kluyvera	1
			Labrenzia	1
			Lactococcus	1
			Lechevalieria	1
			Lelliottia	1
			Leucobacter	1
			Luteibacter	1
			Mesorhizobium	1
			Micromonospora	1
			Microvirgula	1
			Mucilaginibacter	1
			Muricauda	1
			Mycolicibacterium	1
			Neorhizobium	1
			Oceanicola	1
			Pannonibacter	1
			Paraburkholderia	1
			Pelomonas	1
			Planococcus	1
			Planomicrobium	1
			Providencia	1
			Pseudoalteromonas	1
			Pseudoclavibacter	1
			Psychrobacter	1
			Raoultella	1
			Rhodopseudomonas	1
			Rhodovulum	1
			Rugamonas	1
			Saccharopolyspora	1
			Sanguibacter	1
			Shewanella	1
			Sinomonas	1
			Sphingorhabdus	1
			Stakelama	1
			Starkeya	1
			Sulfitobacter	1
			Tetrathiobacter	1
			Tistrella	1
			Tsukamurella	1
			Virgibacillus	1
			Xanthobacter	1
			Yonghaparkia	1
			Zunongwangia	1

## Sheet: Table S4B
high richness (60 papers)			low richness (31 papers)			medium richness (24 papers)			selective (10 papers)
genus	score		genus	score		genus	score		genus	score
Bacillus	105		Bacillus	38		Bacillus	27		Bacillus	13
Pseudomonas	87		Pseudomonas	28		Pseudomonas	19		Pseudomonas	12
Pantoea	50		Microbacterium	24		Pantoea	12		Staphylococcus	6
Enterobacter	35		Pantoea	20		Enterobacter	11		Stenotrophomonas	6
Staphylococcus	33		Paenibacillus	20		Burkholderia	9		Microbacterium	5
Paenibacillus	31		Stenotrophomonas	17		Acinetobacter	8		Serratia	4
Microbacterium	31		Curtobacterium	15		Stenotrophomonas	7		Chryseobacterium	3
Curtobacterium	28		Sphingomonas	13		Serratia	6		Sphingomonas	3
Arthrobacter	27		Rhizobium	12		Curtobacterium	6		Rhizobium	3
Stenotrophomonas	25		Plantibacter	11		Staphylococcus	5		Curtobacterium	3
Methylobacterium	20		Staphylococcus	11		Microbacterium	5		Xanthomonas	3
Rhizobium	20		Methylobacterium	11		Rhizobium	4		Paenibacillus	2
Agrobacterium	19		Flavobacterium	10		Arthrobacter	4		Flavobacterium	2
Acinetobacter	17		Chryseobacterium	10		Klebsiella	4		Arthrobacter	2
Klebsiella	15		Pedobacter	9		Providencia	3		Enterobacter	2
Sphingomonas	13		Xanthomonas	9		Micrococcus	3		Burkholderia	2
Xanthomonas	13		Rhodococcus	8		Streptomyces	3		Phyllobacterium	1
Micrococcus	12		Arthrobacter	8		Paenibacillus	3		Mycobacterium	1
Erwinia	12		Variovorax	8		Chryseobacterium	2		Rhodanobacter	1
Kocuria	12		Brevundimonas	7		Sphingomonas	2		Flexibacter	1
Lysinibacillus	11		Enterobacter	7		Sinorhizobium	2		Diaphorobacter	1
Burkholderia	11		Ochrobactrum	7		Variovorax	2		Hoeflea	1
Achromobacter	11		Mycobacterium	6		Chromobacterium	2		Rahnella	1
Serratia	10		Caulobacter	6		Mitsuaria	2		Klebsiella	1
Flavobacterium	9		Agromyces	6		Cupriavidus	2		Acidovorax	1
Streptomyces	7		Micrococcus	6		Brevibacterium	2		Tsukamurella	1
Chryseobacterium	7		Brevibacterium	5		Sphingobacterium	2		Ochrobactrum	1
Variovorax	6		Nocardioides	5		Brevundimonas	2		Achromobacter	1
Frigoribacterium	6		Acinetobacter	5		Agrobacterium	2		Pantoea	1
Aeromonas	6		Frigoribacterium	4		Achromobacter	2		Martelella	1
Brevibacillus	6		Herbaspirillum	4		Herbaspirillum	2		Aquabacterium	1
Rhodococcus	5		Sanguibacter	4		Cedecea	2		Massilia	1
Clavibacter	5		Alcaligenes	4		Kocuria	2		Aerococcus	1
Sphingobacterium	4		Enterococcus	4		Clavibacter	1		Brevundimonas	1
Halomonas	4		Polaromonas	4		Ensifer	1		Rhodococcus	1
Sphingobium	4		Brevibacillus	4		Cronobacter	1		Chitinophaga	1
Agrococcus	4		Citrobacter	3		Neorhizobium	1		Delftia	1
Paracoccus	4		Serratia	3		Rugamonas	1		Microvirgula	1
Shinella	3		Streptomyces	3		Caulobacter	1		Agrobacterium	1
Deinococcus	3		Ralstonia	3		Terribacillus	1		Acinetobacter	1
Cellvibrio	3		Aeromicrobium	3		Erwinia	1		Micrococcus	1
Rahnella	3		Novosphingobium	3		Bosea	1		Kocuria	1
Alcaligenes	3		Agreia	3		Paracoccus	1		Leifsonia	1
Rheinheimera	3		Erwinia	3		Citrobacter	1
Solibacillus	3		Micromonospora	3		Paucisalibacillus	1
Citrobacter	3		Agrobacterium	3		Salmonella	1
Kosakonia	3		Labrys	3		Plantibacter	1
Rhodobacter	3		Paracoccus	2		Shigella	1
Sphingopyxis	3		Kocuria	2		Promicromonospora	1
Herbaspirillum	3		Agrococcus	2		Corynebacterium	1
Pseudoxanthomonas	3		Mesorhizobium	2		Fictibacillus	1
Kineococcus	3		Delftia	2		Methylobacterium	1
Thalassospira	3		Devosia	2		Flavobacterium	1
Pseudoclavibacter	3		Phyllobacterium	2		Aeromonas	1
Escherichia	3		Cellulomonas	2		Rahnella	1
Comamonas	3		Deinococcus	2		Ralstonia	1
Lactococcus	3		Psychrobacter	2		Xanthomonas	1
Cronobacter	2		Sphingopyxis	2		Macrococcus	1
Pectobacterium	2		Acidovorax	2		Mesorhizobium	1
Enterococcus	2		Leifsonia	2
Buttiauxella	2		Burkholderia	2
Phyllobacterium	2		Massilia	2
Leifsonia	2		Comamonas	2
Delftia	2		Salinibacterium	2
Leuconostoc	2		Kosakonia	2
Brevibacterium	2		Spirosoma	1
Marinobacter	2		Catellatospora	1
Pedobacter	2		Virgibacillus	1
Methylobacillus	2		Mucilaginibacter	1
Planococcus	2		Bradyrhizobium	1
Methylophaga	2		Clavibacter	1
Ralstonia	2		Streptococcus	1
Mycobacterium	2		Nocardia	1
Salinicola	2		Zoogloea	1
Nocardia	2		Cohnella	1
Nocardioides	2		Kurthia	1
Ochrobactrum	2		Bergeyella	1
Propionibacterium	1		Lysobacter	1
Devosia	1		Friedmanniella	1
Cytophaga	1		Starkeya	1
Caulobacter	1		Corynebacterium	1
Caballeronia	1		Tsukamurella	1
Lysobacter	1		Geodermatophilus	1
Cupriavidus	1		Actinobacillus	1
Brucella	1		Glycomyces	1
Roseomonas	1		Rathayibacter	1
Massilia	1		Patulibacter	1
Brevundimonas	1		Achromobacter	1
Idiomarina	1		Gordonia	1
Plantibacter	1		Cytophaga	1
Cellulomonas	1		Pelomonas	1
Corynebacterium	1		Sphingobacterium	1
Methylococcus	1		Cryobacterium	1
Rathayibacter	1		Aeromonas	1
Inquilinus	1		Planomicrobium	1
Gluconobacter	1		Aureobacterium	1
Cellulosimicrobium	1		Hydrogenophaga	1
Salmonella	1		Dietzia	1
Amnibacterium	1		Hyphomicrobium	1
Sinomonas	1		Duganella	1
Isoptericola	1		Promicromonospora	1
Bradyrhizobium	1		Dyadobacter	1
Mycolicibacterium	1		Janibacter	1
Castellaniella	1		Xanthobacter	1
Nakamurella	1		Jeotgalibacillus	1
Polaromonas	1		Yonghaparkia	1
Janthinobacterium	1		Rahnella	1
Azospirillum	1		Mitsuaria	1
Acidovorax	1		Kineococcus	1
Acetobacter	1
Eubacterium	1
Lechevalieria	1
Ewingella	1
Advenella	1
Aeromicrobium	1
Beijerinckia	1
Fluviicola	1
Rhodopseudomonas	1
Tetrathiobacter	1
Lelliottia	1
Tistrella	1
Sanguibacter	1
Kitasatospora	1
Bordetella	1
Wautersia	1
Sinorhizobium	1
Geodermatophilus	1
Brachybacterium	1
Gluconoacetobacter	1
Luteibacter	1
Kluyvera	1
Exiguobacterium	1
Okibacterium	1
Streptococcus	1
Aneurinibacillus	1
Terribacillus	1
Pannonibacter	1
Friedmanniella	1
Agreia	1
Tsukamurella	1
Paraburkholderia	1
Vibrio	1
Aureobacterium	1
Frondihabitans	1
Pasteurella	1
Patulibacter	1

## Sheet: Table S4C
arid (16 papers)			nutrient rich (80 papers)			polluted (32 papers)			saline (8 papers)
genus	score		genus	score		genus	score		genus	score
Bacillus	22		Bacillus	118		Pseudomonas	63		Bacillus	13
Pseudomonas	14		Pseudomonas	88		Bacillus	53		Pseudomonas	5
Acinetobacter	9		Pantoea	61		Microbacterium	27		Stenotrophomonas	5
Microbacterium	8		Curtobacterium	44		Staphylococcus	23		Enterobacter	3
Paenibacillus	7		Microbacterium	42		Arthrobacter	21		Microbacterium	3
Micrococcus	5		Enterobacter	37		Stenotrophomonas	21		Micrococcus	3
Brevibacterium	5		Paenibacillus	37		Rhizobium	20		Pantoea	3
Kocuria	5		Staphylococcus	35		Paenibacillus	19		Rhizobium	3
Pantoea	4		Methylobacterium	31		Enterobacter	17		Staphylococcus	3
Burkholderia	4		Stenotrophomonas	29		Pantoea	15		Achromobacter	2
Streptomyces	4		Rhizobium	23		Flavobacterium	13		Acinetobacter	2
Brevundimonas	4		Agrobacterium	22		Curtobacterium	12		Curtobacterium	2
Arthrobacter	4		Sphingomonas	22		Chryseobacterium	11		Novosphingobium	2
Sphingomonas	3		Arthrobacter	19		Serratia	10		Paenibacillus	2
Chryseobacterium	3		Xanthomonas	18		Sphingomonas	9		Sphingomonas	2
Nocardioides	3		Burkholderia	17		Xanthomonas	9		Sphingopyxis	2
Enterobacter	3		Micrococcus	17		Kocuria	8		Xanthomonas	2
Rhizobium	3		Klebsiella	16		Klebsiella	8		Alcaligenes	1
Williamsia	3		Acinetobacter	15		Plantibacter	8		Brevibacterium	1
Methylobacterium	3		Serratia	15		Aeromonas	8		Brevundimonas	1
Nocardiopsis	3		Erwinia	14		Variovorax	8		Castellaniella	1
Serratia	2		Lysinibacillus	12		Pedobacter	7		Cellvibrio	1
Brevibacillus	2		Chryseobacterium	10		Rhodococcus	7		Chryseobacterium	1
Staphylococcus	2		Flavobacterium	10		Micrococcus	7		Corynebacterium	1
Curtobacterium	2		Variovorax	10		Streptomyces	6		Delftia	1
Rhodococcus	2		Achromobacter	9		Burkholderia	5		Dyadobacter	1
Agrococcus	2		Streptomyces	9		Agrobacterium	5		Enterococcus	1
Dietzia	2		Kocuria	8		Frigoribacterium	5		Erwinia	1
Promicromonospora	2		Plantibacter	8		Herbaspirillum	5		Flavobacterium	1
Janibacter	2		Rhodococcus	8		Acinetobacter	5		Fluviicola	1
Ralstonia	2		Alcaligenes	7		Sanguibacter	4		Gordonia	1
Achromobacter	2		Mycobacterium	7		Brevibacterium	4		Gracilibacillus	1
Micromonospora	2		Ochrobactrum	7		Leifsonia	4		Halomonas	1
Methylococcus	1		Brevibacillus	6		Patulibacter	4		Herbaspirillum	1
Nocardia	1		Citrobacter	6		Deinococcus	4		Hoeflea	1
Aeromonas	1		Frigoribacterium	6		Achromobacter	4		Inquilinus	1
Azotobacter	1		Pedobacter	6		Caulobacter	4		Kosakonia	1
Devosia	1		Brevundimonas	5		Clavibacter	4		Lysinibacillus	1
Klebsiella	1		Caulobacter	5		Brevibacillus	4		Marinobacter	1
Acetobacter	1		Clavibacter	5		Paracoccus	4		Martelella	1
Amycolatopsis	1		Comamonas	5		Methylobacterium	4		Methylobacillus	1
Stenotrophomonas	1		Rahnella	5		Sphingobacterium	3		Methylophaga	1
Paracoccus	1		Sphingobacterium	5		Polaromonas	3		Mycobacterium	1
Rheinheimera	1		Agromyces	4		Mesorhizobium	3		Nocardioides	1
Paucisalibacillus	1		Enterococcus	4		Lysinibacillus	3		Oceanobacillus	1
Rhodanobacter	1		Kosakonia	4		Solibacillus	3		Ochrobactrum	1
Phyllobacterium	1		Massilia	4		Ochrobactrum	3		Pseudoxanthomonas	1
Saccharopolyspora	1		Phyllobacterium	4		Agrococcus	3		Ralstonia	1
Planococcus	1		Ralstonia	4		Vibrio	3		Rheinheimera	1
Agrobacterium	1		Aeromicrobium	3		Delftia	3		Salinicola	1
Porphyrobacter	1		Agreia	3		Marinomonas	3		Shinella	1
Starkeya	1		Agrococcus	3		Brevundimonas	3		Sphingobium	1
Leifsonia	1		Cellulomonas	3		Nocardioides	3		Streptomyces	1
Mycobacterium	1		Corynebacterium	3		Okibacterium	2		Thalassospira	1
Actinophytocola	1		Cronobacter	3		Citrobacter	2
Catellatospora	1		Escherichia	3		Ensifer	2
Lysinibacillus	1		Herbaspirillum	3		Kluyvera	2
			Labrys	3		Sinorhizobium	2
			Leifsonia	3		Erwinia	2
			Nocardia	3		Halomonas	2
			Paracoccus	3		Pseudoclavibacter	2
			Providencia	3		Kineococcus	2
			Rhodobacter	3		Agromyces	2
			Acidovorax	2		Novosphingobium	2
			Aneurinibacillus	2		Rahnella	2
			Aureobacterium	2		Geodermatophilus	2
			Bordetella	2		Ralstonia	2
			Bradyrhizobium	2		Acidovorax	2
			Brevibacterium	2		Rathayibacter	2
			Buttiauxella	2		Aerococcus	2
			Cedecea	2		Lactococcus	2
			Cellvibrio	2		Thalassospira	2
			Chromobacterium	2		Mitsuaria	2
			Cohnella	2		Friedmanniella	2
			Cupriavidus	2		Salinicola	2
			Cytophaga	2		Lysobacter	2
			Delftia	2		Massilia	2
			Devosia	2		Virgibacillus	1
			Halomonas	2		Leucobacter	1
			Kineococcus	2		Roseomonas	1
			Leuconostoc	2		Fictibacillus	1
			Nocardioides	2		Martelella	1
			Polaromonas	2		Mucilaginibacter	1
			Pseudoxanthomonas	2		Labedella	1
			Psychrobacter	2		Muricauda	1
			Rhodopseudomonas	2		Breoghania	1
			Salinibacterium	2		Mycobacterium	1
			Sanguibacter	2		Sphingopyxis	1
			Sphingobium	2		Naxibacter	1
			Sphingopyxis	2		Altererythrobacter	1
			Sporolactobacillus	2		Neorhizobium	1
			Streptococcus	2		Zunongwangia	1
			Tsukamurella	2		Buttiauxella	1
			Acidomonas	1		Labrenzia	1
			Actinobacillus	1		Nocardiopsis	1
			Aeromonas	1		Labrys	1
			Atlantibacter	1		Flexibacter	1
			Azospirillum	1		Shinella	1
			Beijerinckia	1		Oceanicola	1
			Bergeyella	1		Sphingobium	1
			Brachybacterium	1		Aquamicrobium	1
			Brucella	1		Stakelama	1
			Caballeronia	1		Chitinophaga	1
			Cellulosimicrobium	1		Sulfitobacter	1
			Clostridium	1		Aeromicrobium	1
			Cryobacterium	1		Amnibacterium	1
			Deinococcus	1		Pannonibacter	1
			Duganella	1		Eubacterium	1
			Dyella	1		Aurantimonas	1
			Ensifer	1		Rheinheimera	1
			Ewingella	1		Citromicrobium	1
			Exiguobacterium	1		Rhodanobacter	1
			Frondihabitans	1		Hoeflea	1
			Geodermatophilus	1		Rhodovulum	1
			Gluconoacetobacter	1		Pectobacterium	1
			Gluconobacter	1		Rugamonas	1
			Glycomyces	1		Hyphomicrobium	1
			Hydrogenophaga	1		Bosea	1
			Jeotgalibacillus	1		Pelomonas	1
			Kitasatospora	1		Shewanella	1
			Kluyvera	1		Planococcus	1
			Kurthia	1		Lelliottia	1
			Lactococcus	1		Idiomarina	1
			Lechevalieria	1		Agreia	1
			Leclercia	1		Isoptericola	1
			Luteibacter	1		Demequina	1
			Macrococcus	1		Promicromonospora	1
			Marinobacter	1		Sphingorhabdus	1
			Methylobacillus	1		Propionibacterium	1
			Methylophaga	1		Devosia	1
			Micromonospora	1		Pseudoalteromonas	1
			Mycolicibacterium	1		Diaphorobacter	1
			Nakamurella	1		Janthinobacterium	1
			Novosphingobium	1		Terribacillus	1
			Paraburkholderia	1		Advenella	1
			Pasteurella	1		Tsukamurella	1
			Pectobacterium	1		Pseudoxanthomonas	1
			Pseudoclavibacter	1		Aquabacterium	1
			Rheinheimera	1		Cohaesibacter	1
			Rhodanobacter	1		Wautersia	1
			Rouxiella	1		Comamonas	1
			Salinicola	1		Yonghaparkia	1
			Salmonella	1		Raoultella	1
			Schumannella	1		Microvirgula	1
			Shigella	1		Cupriavidus	1
			Shinella	1
			Sinomonas	1
			Spirosoma	1
			Tetrathiobacter	1
			Thalassospira	1
			Tistrella	1
			Xanthobacter	1
			Zoogloea	1
			Zymomonas	1

## Sheet: Table S4D
farmed (99 papers)			wild (49 papers)
genus	score		genus	score
Bacillus	145		Bacillus	75
Pseudomonas	115		Pseudomonas	65
Pantoea	70		Microbacterium	30
Microbacterium	53		Pantoea	22
Curtobacterium	50		Staphylococcus	21
Paenibacillus	49		Paenibacillus	21
Enterobacter	48		Enterobacter	19
Staphylococcus	44		Arthrobacter	17
Stenotrophomonas	44		Acinetobacter	17
Rhizobium	37		Stenotrophomonas	16
Methylobacterium	35		Rhizobium	15
Arthrobacter	31		Curtobacterium	13
Sphingomonas	28		Sphingomonas	13
Agrobacterium	26		Micrococcus	11
Xanthomonas	24		Burkholderia	10
Serratia	23		Brevundimonas	9
Micrococcus	22		Kocuria	9
Burkholderia	21		Xanthomonas	8
Acinetobacter	21		Chryseobacterium	8
Klebsiella	21		Brevibacterium	8
Chryseobacterium	19		Rhodococcus	7
Flavobacterium	18		Aeromonas	7
Lysinibacillus	16		Serratia	6
Streptomyces	16		Plantibacter	6
Erwinia	16		Streptomyces	6
Kocuria	13		Klebsiella	6
Pedobacter	13		Nocardioides	6
Variovorax	13		Flavobacterium	6
Achromobacter	13		Herbaspirillum	6
Rhodococcus	11		Methylobacterium	6
Plantibacter	11		Variovorax	5
Frigoribacterium	11		Ralstonia	5
Brevibacillus	9		Promicromonospora	4
Mycobacterium	9		Nocardiopsis	4
Caulobacter	9		Lysinibacillus	4
Paracoccus	8		Achromobacter	4
Sphingobacterium	8		Novosphingobium	3
Ochrobactrum	8		Williamsia	3
Alcaligenes	7		Brevibacillus	3
Citrobacter	7		Clavibacter	3
Clavibacter	6		Rahnella	3
Agromyces	6		Leifsonia	3
Leifsonia	6		Ochrobactrum	3
Brevundimonas	6		Agrobacterium	3
Agrococcus	6		Marinomonas	3
Comamonas	6		Mycobacterium	2
Kosakonia	6		Salinicola	2
Massilia	5		Vibrio	2
Deinococcus	5		Dietzia	2
Sanguibacter	5		Sinorhizobium	2
Polaromonas	5		Patulibacter	2
Rahnella	5		Janibacter	2
Ralstonia	5		Ensifer	2
Herbaspirillum	4		Lactococcus	2
Brevibacterium	4		Citrobacter	2
Nocardioides	4		Micromonospora	2
Delftia	4		Martelella	2
Sphingobium	4		Mitsuaria	2
Kineococcus	4		Enterococcus	2
Sphingopyxis	4		Hoeflea	2
Pseudoxanthomonas	4		Erwinia	2
Halomonas	4		Aerococcus	2
Aeromicrobium	4		Agrococcus	2
Phyllobacterium	4		Delftia	2
Enterococcus	4		Rhodanobacter	2
Labrys	4		Cupriavidus	2
Devosia	3		Massilia	2
Providencia	3		Demequina	1
Thalassospira	3		Sphingorhabdus	1
Bradyrhizobium	3		Labedella	1
Rheinheimera	3		Devosia	1
Geodermatophilus	3		Thalassospira	1
Solibacillus	3		Bosea	1
Acidovorax	3		Rhodovulum	1
Cronobacter	3		Dyadobacter	1
Aeromonas	3		Shewanella	1
Pseudoclavibacter	3		Muricauda	1
Buttiauxella	3		Corynebacterium	1
Rhodobacter	3		Breoghania	1
Cellulomonas	3		Virgibacillus	1
Shinella	3		Naxibacter	1
Cellvibrio	3		Kluyvera	1
Escherichia	3		Neorhizobium	1
Nocardia	3		Rugamonas	1
Corynebacterium	3		Nocardia	1
Agreia	3		Sanguibacter	1
Tsukamurella	2		Advenella	1
Cytophaga	2		Cohaesibacter	1
Pectobacterium	2		Acidovorax	1
Kitasatospora	2		Leucobacter	1
Salinicola	2		Alcaligenes	1
Kluyvera	2		Sulfitobacter	1
Cohnella	2		Oceanicola	1
Friedmanniella	2		Aurantimonas	1
Cupriavidus	2		Oceanobacillus	1
Leclercia	2		Agreia	1
Rhodopseudomonas	2		Fictibacillus	1
Aneurinibacillus	2		Aquamicrobium	1
Bordetella	2		Okibacterium	1
Leuconostoc	2		Citromicrobium	1
Novosphingobium	2		Altererythrobacter	1
Cedecea	2		Roseomonas	1
Patulibacter	2		Gordonia	1
Lysobacter	2		Saccharopolyspora	1
Planococcus	2		Paracoccus	1
Marinobacter	2		Salmonella	1
Psychrobacter	2		Gracilibacillus	1
Mesorhizobium	2		Labrenzia	1
Rathayibacter	2		Paucisalibacillus	1
Methylobacillus	2		Actinophytocola	1
Salinibacterium	2		Pelomonas	1
Methylophaga	2		Sphingopyxis	1
Sporolactobacillus	2		Phyllobacterium	1
Chitinophaga	2		Stakelama	1
Streptococcus	2		Planomicrobium	1
Mucilaginibacter	2		Starkeya	1
Chromobacterium	2		Halomonas	1
Aureobacterium	2		Cronobacter	1
Jeotgalibacillus	1		Porphyrobacter	1
Inquilinus	1		Terribacillus	1
Rouxiella	1		Catellatospora	1
Castellaniella	1		Tsukamurella	1
Spirosoma	1		Pseudoalteromonas	1
Mycolicibacterium	1		Zunongwangia	1
Rhodanobacter	1		Caulobacter	1
Nakamurella	1		Azotobacter	1
Diaphorobacter	1		Hyphomicrobium	1
Exiguobacterium	1		Yonghaparkia	1
Dyella	1		Amycolatopsis	1
Aquabacterium	1		Rheinheimera	1
Mitsuaria	1		Mesorhizobium	1
Zoogloea	1
Vibrio	1
Wautersia	1
Idiomarina	1
Xanthobacter	1
Kurthia	1
Atlantibacter	1
Duganella	1
Pannonibacter	1
Sinorhizobium	1
Clostridium	1
Ensifer	1
Paraburkholderia	1
Microvirgula	1
Macrococcus	1
Terribacillus	1
Pasteurella	1
Moraxella	1
Acetobacter	1
Beijerinckia	1
Actinobacillus	1
Hydrogenophaga	1
Brucella	1
Lelliottia	1
Gluconoacetobacter	1
Frondihabitans	1
Amnibacterium	1
Salmonella	1
Gluconobacter	1
Schumannella	1
Cryobacterium	1
Shigella	1
Propionibacterium	1
Sinomonas	1
Glycomyces	1
Isoptericola	1
Flexibacter	1
Enhydrobacter	1
Metalliresistens	1
Bergeyella	1
Pseudorhodoferax	1
Micromonospora	1
Azospirillum	1
Brachybacterium	1
Caballeronia	1
Janthinobacterium	1
Cellulosimicrobium	1
Tetrathiobacter	1
Acidomonas	1
Tistrella	1
Raoultella	1
Eubacterium	1
Methylococcus	1
Luteibacter	1
Fluviicola	1
Ewingella	1
Okibacterium	1
Zymomonas	1
Lactococcus	1
Lechevalieria	1
