# Supplementary material for: A Meta-Analysis Approach to Defining the Culturable Core of Plant Endophytic Bacterial Communities
Source: Appl Environ Microbiol. 2022 Mar 22;88(6):e02537-21. doi: 10.1128/aem.02537-21 (PMC8939329; doi:10.1128/aem.02537-21)
Supplement: Supplemental file 1 — Table S1. Download aem.02537-21-s0004.xlsx, XLSX file, 0.02 MB [file aem.02537-21-s0004.xlsx]

## Sheet: Foglio1
Dataset Article Number	First Author	Year	DOI/Web Link
1	Cherif	2015	doi:10.1111/1758-2229.12304
2	Soldan	2019	doi:10.1016/j.micres.2019.03.008
3	Riva	2019	doi:10.3390/microorganisms7100384
4	Barzanti	2007	doi:10.1007/s00248-006-9164-3
5	Puente	2009	doi:10.1016/j.envexpbot.2009.04.010
6	Kaga	2009	doi:10.1264/jsme2.ME09113
7	Rai	2007	doi:10.1007/s11274-006-9309-z
8	Preveena	2013	doi:10.4103/0257-7941.123002
9	Sánchez-Pérez	2020	doi:10.1007/s11270-020-04481-6
10	Afzal	2015	http://www.pakbs.org/pjbot/PDFs/47(5)/47.pdf
11	Mano	2006	doi:10.1264/jsme2.21.86
12	El-Deeb	2012	doi:10.1080/17429145.2011.637161
13	Jasim	2014	doi:10.1007/s13205-013-0143-3
14	Wang	2006	doi:10.1007/s00203-006-0141-5
15	Surette	2003	doi:10.1023/A:1024835208421
16	Costa	2012	doi:10.1590/S1517-83822012000400041
17	Kukla	2014	doi:10.1016/j.chemosphere.2014.05.055
18	Park	2005	https://www.koreascience.or.kr/article/JAKO200502637479945.page
19	El-Deeb	2013	doi:10.1080/17429145.2012.680077
20	Bodhankar	2017	doi:10.1007/s13205-017-0860-0
21	Liu	2016	doi:10.1007/s13205-016-0522-7
22	Sgroy	2009	doi:10.1007/s00253-009-2116-3
23	Yaish	2015	doi:10.1007/s10482-015-0445-z
24	Amaresan	2014	https://www.koreascience.or.kr/article/JAKO200708506318230.page
25	Bibi	2012	doi:10.5423/PPJ.OA.06.2011.0123
26	Nascimento	2015	doi:10.4238/2015.July.3.32
27	Ying	2016	doi:10.1016/S2095-3119(15)61248-5
28	Fan	2018	doi:10.1016/j.micres.2018.09.002
29	Coêlho	2011	doi:10.1590/S1415-47572011005000045
30	Xinxian	2011	doi:10.1007/s11274-010-0568-3
31	Xia	2013	doi:10.1111/gcbb.1208
32	Kumar	2016	doi:10.1007/s13205-016-0393-y
33	Pereira	2016	doi:10.1016/j.ecoleng.2015.11.033
34	Sturz	1997	doi:10.1007/s003740050273
35	Mahaffee	1997	doi:10.1007/s002489900050
36	Verma	2017	doi:10.1111/jam.13463
37	Yaish	2016	doi:10.1371/journal.pone.0159007
38	Chimwamurombe	2016	doi:10.1093/femsec/fiw083
39	Sharma	2015	doi:10.1186/s40064-015-1435-3
40	Akinsanya	2015	doi:10.1093/femsle/fnv184
41	Mengoni	2014	doi:10.1016/j.resmic.2014.09.008
42	Emiliani	2014	doi:10.1155/2014/650905
43	Vassallo	2020	doi:10.3389/fmicb.2020.01652
44	Khan	2009	doi:10.1007/s11104-009-9908-1
45	Syranidou	2017	doi:10.1016/j.jhazmat.2016.05.034
46	Chen	2012	doi:10.3354/ab00422
47	Moore	2006	doi:10.1016/j.syapm.2005.11.012
48	Idris	2004	doi:10.1128/AEM.70.5.2667–2677.2004
49	Mendes	2007	doi:10.1128/AEM.01222-07
50	Marasco	2012	doi:10.1371/journal.pone.0048479
51	Lopez	2011	doi:10.1007/s00203-011-0695-8
52	Denver	2017	doi:10.1186/s12866-017-1117-0
53	Krishnan	2012	doi:10.1111/j.1365-2672.2012.05340.x
54	Elbeltagy	2000	doi:10.1080/00380768.2000.10409127
55	Deivanai	2014	doi:10.4103/0976-9668.136233
56	Sheng	2008	doi:10.1016/j.envpol.2008.04.007
57	Vendan	2010	doi:10.1007/s12275-010-0082-1
58	Castronovo	2020	doi:10.3389/fmicb.2020.00862
59	Thijs	2014	doi:10.1007/s11104-014-2260-0
60	Sauvêtre	2015	doi:10.3389/fpls.2015.00083
61	Lima	2015	doi:10.1007/s11104-014-2344-x
62	Bulgari	2012	doi:10.1007/s10482-012-9766-3
63	Aravind	2009	doi:10.1111/j.1472-765X.2008.02486.x
64	Compant	2011	doi:10.1007/s00248-011-9883-y
65	Albino	2006	doi:10.1007/s11104-006-9066-7
66	Tangapo	2018	doi:10.1016/j.anres.2018.10.003
67	Velàzquez	2008	doi:10.1002/jobm.200700161
68	Vega	2005	doi:10.1002/jobm.200410551
69	Hoang	2020	doi:10.1007/s13199-019-00649-9
70	Assumpção	2009	doi:10.1590/S0100-204X2009000500010
71	Castro	2014	doi:doi:10.1186/2193-1801-3-382
72	Mesa	2015	doi:10.3389/fmicb.2015.01450
73	Andrade	2014	doi:10.1007/s12275-014-3019-2
74	Procòpio	2009	doi:10.4238/vol8-4gmr691
75	Calheiros	2017	doi:10.1016/j.ecoleng.2016.04.002
76	Granèr	2003	doi:10.1016/S0378-1097(03)00449-X
77	Peng	2013	doi:10.1371/journal.pone.0083054
78	Weyens	2014	doi:10.1111/plb.12141
79	Souza	2013	doi:10.1590/S1415-47572013000200016
80	Montalbán	2016	doi:10.1080/15226514.2016.1183566
81	Cho	2017	doi:10.1007/s00248-007-9208-3
82	Jamwal	2019	http://op.niscair.res.in/index.php/IJBB/article/view/28246
83	West	2010	doi:10.1139/W10-004
84	Pal	2013	doi:10.9734/BJPR/2013/3698
85	Mbai	2015	http://ir.jkuat.ac.ke/handle/123456789/1472
86	Brígido	2019	doi:10.3390/plants8020042
87	Hung	2004	http://ir.jkuat.ac.ke/handle/123456789/1472
88	Bhore	2010	doi:10.6026%2F97320630005191
89	Li	2008	doi:10.1016/j.soilbio.2007.08.014
90	Shin	2007	https://www.koreascience.or.kr/article/JAKO200734516321839.page
91	Doty	2009	doi:10.1007/BF03179967
92	Chiellini	2014	doi:10.2436/20.1501.01.219
93	Gagne-Bourgue	2013	doi:10.1111/jam.12088
94	Araújo	2001	doi:10.1139/w00-146
95	Cope‐Selby	2017	doi:10.1111/gcbb.12364
96	Navarro-Torre	2017	doi:10.1111/plb.12521
97	Sobolev	2013	doi:10.1007/s11104-013-1692-2
98	Rohini	2018	doi:10.1007/s00284-017-1410-z
99	Fidalgo	2016	doi:10.1007/s11356-016-6208-1
100	Visioli	2014	doi:10.1016/j.chemosphere.2014.09.014
101	Hardoim	2012	doi:10.1371/journal.pone.0030438
102	Alibrandi	2018	doi:10.1007/s11104-017-3182-4
103	Martínez-Rodríguez	2014	doi:10.1590/S1517-83822014000400025
104	Xu	2019	doi:10.1016/j.micres.2019.126328
105	Li	2017	doi:10.17221/14/2016-PPS
106	Siala	2016	doi:10.12691/jaem-4-5-2
107	ALKahtani	2020	doi:10.3390/agronomy10091325
108	Ruiza	2011	doi:10.1007/s12275-011-1073-6
109	Okunishi	2005	doi:10.1264/jsme2.20.168
110	Khan	2015	doi:10.3389/fpls.2014.00755
111	Pawlik	2017	doi:10.1007/s11356-017-9496-1
112	Han	2009	doi:10.1007/s00248-009-9491-2
113	El-Deeb	2012	doi:10.1080/17429145.2012.680077
114	Li	2018	doi:10.1007/s10482-018-1062-
115	Liu	2017	doi:10.1007/s40333-017-0015-5
116	Hong	2018	doi:10.1007/s13205-018-1417-6
117	Bogas	2015	doi:10.1186/s40064-015-1037-0
118	Garbeva	2001	doi:10.1007/s002480000096
119	Van Antwerpen	2002	https://citeseerx.ist.psu.edu/viewdoc/download?doi=10.1.1.381.5371&rep=rep1&type=pdf
120	Ferreira	2008	doi:10.1111/j.1574-6968.2008.01258.x
121	Benoit	2020	doi:10.1016/j.micres.2020.126613
122	Elvira-Recuenco	2001	doi:10.1139/w00-098
123	Magnani	2010	doi:10.4238/vol9-1gmr703
124	Singh	2017	doi:10.14202/vetworld.2017.510-516
125	Duhan	2020	doi:10.1016/j.sajb.2020.01.047
126	Mocali	2003	doi:10.1016/S0923-2508(03)00031-7
127	Bahgat	2014	https://www.worldwidejournals.com/indian-journal-of-applied-research-(IJAR)/article/characterization-of-endophytic-bacteria-isolated-from-the-medicinal-plant-capparis-sinaicaveill-and-analyze-its-bioactive-flavonoid/NTIxNQ==/?is=1&b1=57&k=15
128	Nxumalo	2020	doi:10.1186/s12906-020-03095-z
129	Lumactud	2016	doi:10.3389/fmicb.2016.00755
130	Zhu	2016	doi:10.3390/ijerph13111081
131	Robinson	2016	doi:10.1007/s11104-015-2495-4
132	Shen	2015	doi:10.3389/fmicb.2015.00427
133	Weyens	2009	doi:10.1007/s11356-009-0154-0
134	Liotti	2018	doi:10.1016/j.micres.2017.10.011
135	Silva	2016	doi:10.1016/j.micpath.2016.06.023
136	Chiellini	2017	doi:10.1016/j.micres.2016.12.001
137	Walitang	2018	doi:10.1186/s12870-018-1261-1
138	Herrera	2016	doi:10.1016/j.micres.2016.03.002
139	Sura-de Jong	2015	doi:10.3389/fpls.2015.00113
140	Bulgari	2009	doi:10.1007/s12275-009-0082-1
141	Román-Ponce	2016	doi:10.1007/s00203-016-1252-2
142	Xu	2014	doi:10.1007/s11274-013-1486-y
143	Luo	2011	doi:10.1016/j.chemosphere.2011.07.053
144	Goulart	2019	doi:10.1002/mbo3.896
145	Croes	2015	doi:10.1111/1462-2920.12701
146	Croes	2013	doi:10.1111/1751-7915.12057
147	Kiani	2018	doi:10.1007/s10123-018-00039-z
148	Almeida Lopes	2016	doi:10.1111/jam.13046
